# Supplementary material for: Macrophage Depletion Alleviates Immunosenescence in Diabetic Kidney by Modulating GDF-15 and Klotho
Source: Int J Mol Sci. 2025 Apr 23;26(9):3990. doi: 10.3390/ijms26093990 (PMC12071727; doi:10.3390/ijms26093990)
Supplement: Supplementary file 1 [file ijms-26-03990-s001.zip]

Archive with 2 entries (2 files):
- Figure S1 (Original Uprocessed Immunoblots-Repeats).pdf
- Table S1 (Original data of biochemical and molecular measurement).pdf
